# Supplementary material for: Transformation of a Metal Chelate into a “Catch and Anchor” Inhibitor of Botulinum A Protease
Source: Int J Mol Sci. 2023 Feb 21;24(5):4303. doi: 10.3390/ijms24054303 (PMC10001950; doi:10.3390/ijms24054303)
Supplement: Supplementary file 1 [file ijms-24-04303-s001.zip]

Archive with 1 entries (1 files):
- ijms-2215502-supplementary.pdf
